# Supplementary material for: Allo-Hemodialysis, a Novel Dialytic Treatment Option for Patients with Kidney Failure: Outcomes of Mathematical Modelling, Prototyping, and Ex Vivo Testing
Source: Toxins (Basel). 2024 Jun 26;16(7):292. doi: 10.3390/toxins16070292 (PMC11281302; doi:10.3390/toxins16070292)
Supplement: Supplementary file 1 [file toxins-16-00292-s001.zip]

Archive with 1 entries (1 files):
- toxins-2961265-supplementary.pdf
